# Supplementary material for: Mitochondrial dysfunction and autism: comprehensive genetic analyses of children with autism and mtDNA deletion
Source: Behav Brain Funct. 2018 Feb 20;14:4. doi: 10.1186/s12993-018-0135-x (PMC5819172; doi:10.1186/s12993-018-0135-x)
Supplement: Supplementary file 1 — Additional file 1: Table S1. Investigated genes responsible for mtDNA maintenance (intergenomic NGS panel). [file 12993_2018_135_MOESM1_ESM.xlsx]

## Sheet: Munka1
Gene	Name
AARS2	Alanyl-tRNA synthetase2
APEX1	Apex nuclease1
ATP5A1	ATP synthase
C10orf2	Twinkle
C12orf65	C12 open reading frame 65
DARS2	Aspartyl-tRNA synthetase2
DGUOK	Deoxyguanosine kinase
EARS2	Glutamyl-tRNS synthetase2
ERCC6	Excision repair cross-complementing6
FARS2	Phenyl-alanyl-tRNS synthetase2
GFM1	Mitochondrial elongation factor1
HARS2	Histidyl-tRNA synthetase2
IARS2	Isoleucyl-tRNA synthetase2
LRPPRC	Leucin-rich PPR motif-containing protein
MARS2	Methionyl-tRNS synthetase2
MFN2	Mitofusin2
MGME1	Mitochondrial genome maintenance exonuclease1
MICU1	Mt calcium uptake protein1
MICU2	Mt calcium uptake protein2
MIRO1/RHOT1	RAS homolog gene1
MIRO2/RHOT2	RAS homolog gene2
MPV17	Mouse homolog of MPV17
MRPL3	Mitochondrial ribosomal protein L3
MRPS16	Mitochondrial ribosomal protein S16
MRPS22	Mitochondrial ribosomal protein S22
MSTO1	Misato1
MTO1	Mitochondrial translation optimization
MTFMT	Mitochondrial methionyl-tRNA formyltransferase
MTPAP	Mitochondrial polyA polymerase
POLG1	Polymerase gamma1
POLG2	Polymerase gamma2
PUS1	Pseudouridine synthase1
RAD51	Recombination protein A (RECA)
RARS2	Arginyl-tRNA synthetase2
RMND1	Required for meiotic nuclear division1
RRM2B	Ribonucleotide reductase M2B
SARS2	Seryl-tRNA synthetase2
SCO1	Cytochrome-c oxidase assembly protein
SLC25A3	Solute carrier family
SLC25A4 / ANT1	Solute carrier family
SUCLA2	Succinate-CoA-ligase
SUCLG1	Succinate-CoA-ligase
TACO1	Translational activator of cyt-c oxidase
TFAM	Transcription factor A mt
TK2	Thymidine-kinase2
TRMU	tRNA-5-methylaminomethyl-2-thiouridylate-methyltransferase
TSFM	Translation elongation factor
TUFM	Tu translation elongation factor
TYMP	Thymidine-phosphorilase
WARS2	Tryptophanyl-tRNA synthetase2
YARS2	Tyrosyl-tRNA synthetase2
